# Supplementary material for: Death-Associated Protein-1 Plays a Role in the Reproductive Development of Nilaparvata lugens and the Transovarial Transmission of Its Yeast-Like Symbiont
Source: Insects. 2024 Jun 5;15(6):425. doi: 10.3390/insects15060425 (PMC11204009; doi:10.3390/insects15060425)
Supplement: Supplementary file 1 [file insects-15-00425-s001.zip]

Archive with 1 entries (1 files):
- insects-2974876-supplementary.pdf
